# Supplementary material for: Genome-Wide Identification of Histone Modification Gene Families in the Model Legume Medicago truncatula and Their Expression Analysis in Nodules
Source: Plants (Basel). 2022 Jan 26;11(3):322. doi: 10.3390/plants11030322 (PMC8838541; doi:10.3390/plants11030322)
Supplement: Supplementary file 1 [file plants-11-00322-s001.zip]

Archive with 3 entries (3 files):
- Supplementary_figures_2.pdf
- Table S1.xlsx
- Table S2.pdf
