# Supplementary material for: Genome-Wide Identification of Histone Modification Gene Families in the Model Legume Medicago truncatula and Their Expression Analysis in Nodules
Source: Plants (Basel). 2022 Jan 26;11(3):322. doi: 10.3390/plants11030322 (PMC8838541; doi:10.3390/plants11030322)
Supplement: Supplementary file 1 [file plants-11-00322-s001.zip › Table S1.xlsx]

## Sheet: Table S1
Table S1. List of M. truncatula A17, R108 and M. sativa CADL and Zhongmu No.1 HMGs. HMGs from R108, CADL and Zhongmu No.1 were sorted based on their similarity with A17 HMGs evaluated with blastp. ORF lenghts as well as Blast-P scores (alignment lenght, score (bits) and percentage of identities) are reported.
M.truncatula A17				R108					CADL					Zhongmu No.1
Gene name	Locus	Family	ORF (aa)	Transcript	ORF (aa)	Alignment lenght	Score (bits)	Identity	Gene	ORF (aa)	Alignment lenght	Score (bits)	Identity	Gene	ORF (aa)	Alignment lenght	Score (bits)	Identity
MtSDG1	Medtr1g007670.1	PF00856	343						MSAD_229141.t1	664	342	693	0.97
MtSDG2	Medtr1g007700.1	PF00856	546
MtSDG3	Medtr1g008230.1	PF00856	1035	maker-Contig16-snap-gene-75.58-mRNA-1	1043	1026	2135	0.99	MSAD_229100.t1	975	1039	1916	0.91
MtSDG4	Medtr1g012890.1	PF00856	369	maker-Contig16-snap-gene-56.49-mRNA-1	1637	367	760	0.98						MsG0180000584.01.T01	2245	330	469	0.74
MtSDG5	Medtr1g012910.1	PF00856	672						MSAD_266673.t1	2587	599	987	0.84
MtSDG6	Medtr1g035400.1	PF00856	579	augustus_masked-Contig16-processed-gene-121.4-mRNA-1	575	579	1058	0.94	MSAD_314472.t1	781	579	986	0.88	MsG0180001314.01.T02	521	531	934	0.88
MtSDG7	Medtr1g035420.2	PF00856	660	augustus_masked-Contig16-processed-gene-121.5-mRNA-1	663	663	1355	0.99	MSAD_314470.t1	716	658	1332	0.98
MtSDG8	Medtr1g038390.1	PF00856	131
MtSDG9	Medtr1g048950.1	PF00856	564						MSAD_314783.t1	549	545	955	0.88	MsG0180002101.01.T01	569	558	991	0.89
														MsG0180002548.01.T01	560	558	1003	0.9
MtSDG10	Medtr1g054665.1	PF00856	303	maker-Contig26-snap-gene-15.35-mRNA-1	298	276	518	0.92	MSAD_282290.t1	343	275	492	0.89	MsG0180003093.01.T01	319	286	448	0.81
									MSAD_296430.t1	307	276	493	0.89
MtSDG11	Medtr1g069570.1	PF00856	759	snap_masked-Contig26-processed-gene-77.24-mRNA-1	691	689	1389	0.98	MSAD_242305.t1	759	758	1526	0.97	MsG0180003791.01.T01	493	210	347	0.88
									MSAD_280877.t1	758	758	1524	0.96
MtSDG12	Medtr1g077040.1	PF00856	498	maker-Contig26-augustus-gene-116.46-mRNA-1	505	505	998	0.97	MSAD_222636.t1	497	497	915	0.96	MsG0180004204.01.T01	497	497	912	0.96
									MSAD_222650.t1	497	497	904	0.95	MsG0180004329.01.T01	497	497	912	0.95
MtSDG13	Medtr1g080340.1	PF00856	602	augustus_masked-Contig26-processed-gene-129.17-mRNA-1	606	651	1083	0.83	MSAD_258067.t1	723	497	902	0.87	MsG0180004459.01.T01	753	740	979	0.69
									MSAD_288545.t1	866	376	456	0.67
									MSAD_299704.t1	696	666	1094	0.82
MtSDG14	Medtr1g086980.1	PF00856	832	maker-Contig26-augustus-gene-158.50-mRNA-1	822	812	1687	0.99						MsG0180004789.01.T01	753	804	1186	0.76
MtSDG15	Medtr1g098000.1	PF00856	491	snap_masked-Contig37-processed-gene-237.17-mRNA-1	151	125	259	0.98	MSAD_289997.t1	460	424	842	0.96
									MSAD_303697.t1	368	339	673	0.96
MtSDG16	Medtr1g098370.1	PF00856	494	maker-Contig37-augustus-gene-239.40-mRNA-1	480	456	932	0.99	MSAD_234409.t1	478	455	910	0.98	MsG0180005352.01.T01	638	493	861	0.86
									MSAD_290031.t1	478	455	907	0.98
MtSDG17	Medtr1g115980.1	PF00856	452	maker-Contig37-snap-gene-317.23-mRNA-1	274	253	470	0.91	MSAD_277191.t1	431	451	765	0.91
									MSAD_277198.t1	495	515	687	0.77
MtSDG18	Medtr2g035660.1	PF00856	481	maker-Contig247-augustus-gene-32.45-mRNA-1	481	480	991	0.99	MSAD_252306.t1	496	480	971	0.97	MsG0280008081.01.T01	342	328	594	0.91
									MSAD_252543.t1	496	480	971	0.97
MtSDG19	Medtr2g036060.1	PF00856	1213	maker-Contig247-snap-gene-30.45-mRNA-1	1162	1165	2369	0.99	MSAD_252606.t1	1231	1250	2128	0.86
									MSAD_296943.t1	1185	1180	2208	0.93
MtSDG20	Medtr2g045070.1	PF00856	659	maker-Contig133-augustus-gene-25.36-mRNA-1	659	572	1073	0.92	MSAD_320482.t1	648	648	1113	0.91	MsG0280008595.01.T01	838	618	954	0.83
									MSAD_320549.t1	670	648	1109	0.9
MtSDG21	Medtr2g054460.1	PF00856	468	snap_masked-Contig100-processed-gene-120.24-mRNA-1	455	468	665	0.72	MSAD_293257.t1	509	488	592	0.63
MtSDG22	Medtr2g088820.1	PF00856	489	maker-Contig524-snap-gene-20.38-mRNA-1	486	489	993	0.99	MSAD_243057.t1	483	488	909	0.91
									MSAD_286639.t1	485	488	961	0.95
MtSDG23	Medtr2g089080.1	PF00856	2497	maker-Contig524-snap-gene-22.44-mRNA-1	2458	2497	5042	0.98	MSAD_243036.t1	2446	2497	4939	0.96	MsG0280010627.01.T01	2233	1606	2588	0.82
									MSAD_286658.t1	2475	2497	5015	0.97
MtSDG24	Medtr3g011440.1	PF00856	665	augustus_masked-Contig199-processed-gene-33.15-mRNA-1	665	665	1380	0.99						MsG0380011977.01.T01	659	665	1318	0.96
MtSDG25	Medtr3g073000.1	PF00856	476	maker-Contig21-snap-gene-76.40-mRNA-1	534	526	847	0.81	MSAD_232774.t1	478	471	932	0.95	MsG0380015588.01.T01	390	393	565	0.74
									MSAD_252499.t1	1009	119	204	0.82
									MSAD_283649.t1	477	470	929	0.95
MtSDG26	Medtr3g082690.1	PF00856	498	maker-Contig21-augustus-gene-32.67-mRNA-1	504	505	998	0.97	MSAD_287769.t1	509	510	989	0.95	MsG0380016058.01.T01	513	482	712	0.75
									MSAD_304207.t1	508	514	967	0.93
MtSDG27	Medtr3g088625.1	PF00856	2184	snap_masked-Contig21-processed-gene-3.24-mRNA-1	1572	1623	3085	0.93	MSAD_214773.t1	2173	2184	4179	0.94	MsG0380016397.01.T01	1985	1722	2756	0.82
									MSAD_316357.t1	2182	2183	4229	0.95
MtSDG28	Medtr3g091310.1	PF00856	1064	maker-Contig20-augustus-gene-136.37-mRNA-1	197	197	414	0.99	MSAD_244867.t1	1009	1070	1917	0.89
									MSAD_244872.t1	1026	1063	2049	0.93
MtSDG29	Medtr3g093440.2	PF00856	779	maker-Contig20-augustus-gene-124.56-mRNA-1	776	757	1481	0.96	MSAD_229831.t1	777	778	1556	0.97
									MSAD_229846.t1	777	778	1549	0.97
MtSDG30	Medtr3g095840.1	PF00856	391	maker-Contig20-augustus-gene-113.53-mRNA-1	391	391	809	0.99	MSAD_302533.t1	392	392	780	0.96	MsG0080048753.01.T01	392	392	780	0.96
									MSAD_323275.t1	391	391	782	0.96
MtSDG31	Medtr4g010550.1	PF00856	465
MtSDG32	Medtr4g010830.1	PF00856	981	augustus_masked-Contig187-processed-gene-13.5-mRNA-1	956	983	1625	0.84	MSAD_255488.t1	1001	1011	1659	0.84	MsG0480018380.01.T01	485	480	852	0.9
				maker-Contig187-snap-gene-13.38-mRNA-1	1042	982	1962	0.97	MSAD_255502.t1	1001	1011	1665	0.84
									MSAD_255503.t1	1277	937	1593	0.85
MtSDG33	Medtr4g045743.1	PF00856	2659						MSAD_267066.t1	2674	2679	5280	0.96	MsG0480020266.01.T01	2654	2626	4900	0.92
									MSAD_298899.t1	2676	2679	5294	0.96
MtSDG34	Medtr4g082140.1	PF00856	541	augustus_masked-Contig77-processed-gene-111.11-mRNA-1	541	541	1107	0.99	MSAD_257887.t1	539	538	1090	0.98
									MSAD_276867.t1	539	538	1090	0.98
MtSDG35	Medtr4g082305.1	PF00856	491	augustus_masked-Contig77-processed-gene-112.9-mRNA-1	491	491	1005	1	MSAD_257876.t1	490	490	990	0.98	MsG0480022088.01.T01	490	490	986	0.98
									MSAD_281080.t1	490	490	991	0.98
MtSDG36	Medtr4g128240.1	PF00856	640	maker-Contig15-augustus-gene-26.41-mRNA-1	583	583	1114	0.94	MSAD_307481.t1	509	547	1005	0.9
									MSAD_329036.t1	547	547	1101	0.97
MtSDG37	Medtr4g132610.1	PF00856	1048	augustus_masked-Contig15-processed-gene-7.8-mRNA-1	1064	1048	2149	0.98	MSAD_317480.t1	1021	1048	1901	0.91	MsG0880047677.01.T01	360	215	427	0.94
MtSDG38	Medtr5g010630.1	PF00856	105
MtSDG39	Medtr5g013420.1	PF00856	1092	maker-Contig125-snap-gene-43.47-mRNA-1	1092	1092	2220	0.99	MSAD_232364.t1	1088	1089	2160	0.97	MsG0580024582.01.T01	292	246	524	0.99
									MSAD_274675.t1	1088	1089	2159	0.97
MtSDG40	Medtr5g016870.1	PF00856	864	maker-Contig125-snap-gene-61.35-mRNA-1	821	864	1668	0.95	MSAD_211662.t1	820	863	1645	0.94
									MSAD_331388.t1	820	863	1647	0.94
MtSDG41	Medtr5g018850.3	PF00856	1508	augustus_masked-Contig125-processed-gene-70.10-mRNA-1	1505	1508	3118	0.99	MSAD_213580.t1	1507	1507	3060	0.97	MsG0780041058.01.T01	362	130	28.9	0.26
									MSAD_262365.t1	374	112	27	0.26
									MSAD_262779.t1	1507	1507	3060	0.97
MtSDG42	Medtr5g027020.1	PF00856	358	augustus_masked-Contig125-processed-gene-112.9-mRNA-1	358	358	740	0.99	MSAD_273361.t1	357	357	707	0.95	MsG0480022864.01.T01	873	283	257	0.46
				maker-Contig411-augustus-gene-118.33-mRNA-1	399	386	362	0.49	MSAD_301682.t1	402	387	362	0.49
									MSAD_301687.t1	401	386	364	0.49
									MSAD_313691.t1	287	162	315	0.96
MtSDG43	Medtr5g076640.1	PF00856	489	maker-Contig195-snap-gene-54.30-mRNA-1	489	489	1013	0.99	MSAD_244728.t1	723	449	858	0.93	MsG0580028854.01.T01	808	474	886	0.92
									MSAD_267257.t1	841	488	944	0.94	MsG0580028855.01.T01	487	487	928	0.93
									MSAD_268337.t1	752	466	895	0.94	MsG0880043586.01.T01	459	450	857	0.93
									MSAD_283411.t1	836	511	876	0.86
MtSDG44	Medtr6g023320.1	PF00856	502	maker-Contig100-augustus-gene-54.33-mRNA-1	557	499	1027	0.99	MSAD_240662.t1	500	501	1013	0.98	MsG0680031449.01.T01	499	501	1008	0.97
									MSAD_261868.t1	499	501	1008	0.97	MsG0680035532.01.T01	609	227	432	0.91
MtSDG45	Medtr6g027690.1	PF00856	425						MSAD_220400.t1	479	486	647	0.78
									MSAD_234011.t1	478	481	659	0.8
MtSDG46	Medtr6g043960.1	PF00856	486
MtSDG47	Medtr6g044000.1	PF00856	173
MtSDG48	Medtr6g044690.1	PF00856	568	augustus_masked-Contig100-processed-gene-120.7-mRNA-1	568	566	1107	0.96	MSAD_228759.t1	566	566	1088	0.95	MsG0680030500.01.T01	573	565	1034	0.91
				augustus_masked-Contig100-processed-gene-120.8-mRNA-1	568	566	1152	0.97	MSAD_237767.t1	573	565	1033	0.91	MsG0680030505.01.T02	573	565	1028	0.9
				augustus_masked-Contig100-processed-gene-121.8-mRNA-1	568	568	1154	0.97	MSAD_237792.t1	544	567	951	0.84	MsG0680032483.01.T02	566	566	1090	0.95
									MSAD_302331.t1	515	515	1033	0.97	MsG0780038154.01.T02	566	566	1083	0.95
									MSAD_311580.t1	566	566	1083	0.95	MsG0780038162.01.T02	566	566	1095	0.96
														MsG0780038171.01.T02	566	566	1090	0.95
														MsG0780038185.01.T01	583	583	1077	0.92
														MsG0780038193.01.T01	870	564	1085	0.95
														MsG0780038195.01.T01	516	566	953	0.84
MtSDG49	Medtr6g059310.2	PF00856	350	maker-Contig97-augustus-gene-11.23-mRNA-1	356	342	640	0.92	MSAD_212402.t1	338	349	677	0.95	MsG0680034320.01.T01	216	221	359	0.81
									MSAD_237700.t1	311	349	603	0.86
MtSDG50	Medtr6g061200.1	PF00856	666	augustus_masked-Contig97-processed-gene-3.2-mRNA-1	692	696	1303	0.93	MSAD_233108.t1	619	647	1006	0.85
MtSDG51	Medtr6g061270.1	PF00856	695
MtSDG52	Medtr7g021365.1	PF00856	1070	maker-Contig78-snap-gene-62.40-mRNA-1	1010	1070	2018	0.93	MSAD_272279.t1	1101	1101	2169	0.95	MsG0780036836.01.T01	1115	1128	2118	0.92
									MSAD_329789.t1	1216	846	1649	0.94
MtSDG53	Medtr7g445530.1	PF00856	514
MtSDG54	Medtr7g445600.1	PF00856	357
MtSDG55	Medtr7g445710.1	PF00856	544	augustus_masked-Contig37-processed-gene-31.5-mRNA-1	497	501	932	0.93	MSAD_245660.t1	554	559	936	0.85	MsG0180001820.01.T01	119	119	224	0.88
				snap_masked-Contig176-processed-gene-63.34-mRNA-1	222	200	395	0.96	MSAD_245737.t1	422	449	521	0.65	MsG0680032504.01.T01	174	211	306	0.74
									MSAD_245739.t1	542	543	984	0.9	MsG0780037853.01.T01	174	211	306	0.74
									MSAD_245740.t1	542	543	984	0.9
									MSAD_271568.t1	305	267	452	0.85
MtSDG56	Medtr7g450730.1	PF00856	506						MSAD_245744.t1	457	264	215	0.5
MtSDG57	Medtr7g052480.1	PF00856	557	snap_masked-Contig37-processed-gene-46.19-mRNA-1	306	306	625	0.97	MSAD_290800.t1	129	73	137	0.86	MsG0780038369.01.T01	623	563	954	0.85
									MSAD_290801.t1	1010	566	816	0.75
									MSAD_319272.t1	174	94	108	0.62
									MSAD_319273.t1	1875	556	956	0.86
MtSDG58	Medtr7g055660.1	PF00856	733	augustus_masked-Contig37-processed-gene-52.16-mRNA-1	427	199	352	0.87	MSAD_290916.t1	758	782	1255	0.82	MsG0780038420.01.T01	1670	732	1208	0.82
									MSAD_295809.t1	733	744	1353	0.9
MtSDG59	Medtr7g076590.1	PF00856	548	maker-Contig37-augustus-gene-138.38-mRNA-1	548	548	1122	0.99	MSAD_232417.t1	558	557	1090	0.96	MsG0780039631.01.T01	558	558	1093	0.96
									MSAD_283163.t1	538	547	1070	0.96
MtSDG60	Medtr7g084090.1	PF00856	758	augustus_masked-Contig97-processed-gene-3.7-mRNA-1	685	715	1155	0.85	MSAD_239618.t1	725	758	1453	0.94	MsG0780040068.01.T01	687	510	788	0.77
				maker-Contig37-snap-gene-174.53-mRNA-1	632	759	1096	0.77	MSAD_290605.t1	758	772	1373	0.94
MtSDG61	Medtr7g088370.1	PF00856	706	augustus_masked-Contig37-processed-gene-194.12-mRNA-1	706	706	1458	0.99	MSAD_254354.t1	705	705	1442	0.98	MsG0780040323.01.T01	679	705	1377	0.95
									MSAD_301994.t1	705	705	1441	0.98
MtSDG62	Medtr7g098390.1	PF00856	714	maker-Contig51-augustus-gene-47.66-mRNA-1	715	715	1441	0.98	MSAD_256744.t1	713	614	1347	0.95	MsG0780040786.01.T02	726	710	1261	0.9
MtSDG63	Medtr7g109560.1	PF00856	765	augustus_masked-Contig123-processed-gene-64.7-mRNA-1	106	84	149	0.81	MSAD_285264.t1	755	769	1365	0.9	MsG0780041364.01.T01	555	591	901	0.8
				snap_masked-Contig51-processed-gene-103.21-mRNA-1	189	185	365	0.96						MsG0880045060.01.T01	439	60	108	0.78
MtSDG64	Medtr7g117355.1	PF00856	965	maker-Contig51-augustus-gene-139.48-mRNA-1	1018	1018	1958	0.94	MSAD_319653.t1	947	969	1862	0.93	MsG0780041756.01.T01	1641	995	1633	0.82
MtSDG65	Medtr8g027725.2	PF00856	950	maker-Contig176-augustus-gene-79.36-mRNA-1	970	943	1848	0.96	MSAD_224636.t1	949	949	1919	0.97	MsG0880043014.01.T01	905	970	1667	0.87
									MSAD_224657.t1	908	951	1751	0.92
MtSDG66	Medtr8g042750.1	PF00856	689						MSAD_242966.t1	741	684	1394	0.97	MsG0880043865.01.T01	694	686	1387	0.97
									MSAD_288737.t1	743	686	1393	0.97
MtSDG67	Medtr8g064240.1	PF00856	119											MsG0280007336.01.T01	134	63	115	0.84
MtSDG68	Medtr8g064250.1	PF00856	107	snap_masked-Contig123-processed-gene-64.17-mRNA-1	136	101	198	0.94
MtSDG69	Medtr8g064310.1	PF00856	73	snap_masked-Contig123-processed-gene-64.15-mRNA-1	73	73	147	0.96
MtSDG70	Medtr8g064320.1	PF00856	109
MtSDG71	Medtr8g070070.1	PF00856	770	augustus_masked-Contig123-processed-gene-37.17-mRNA-1	770	770	1595	0.99	MSAD_297957.t1	740	767	1489	0.94	MsG0880045353.01.T01	769	769	1577	0.98
									MSAD_307367.t1	769	769	1577	0.98
MtSDG72	Medtr8g070075.1	PF00856	759	augustus_masked-Contig123-processed-gene-37.16-mRNA-1	768	759	1468	0.93	MSAD_254707.t1	767	764	1405	0.89	MsG0180002801.01.T01	463	445	602	0.7
									MSAD_307366.t1	739	735	1356	0.88	MsG0880045354.01.T01	768	764	1420	0.89
MtSDG73	Medtr8g071030.1	PF00856	750	augustus_masked-Contig123-processed-gene-34.16-mRNA-1	743	750	1483	0.96	MSAD_259881.t1	733	773	1266	0.83	MsG0880045432.01.T08	765	773	1304	0.86
									MSAD_298481.t1	735	773	1310	0.86
MtSDG74	Medtr8g078505.1	PF00856	534	maker-Contig123-snap-gene-3.27-mRNA-1	535	535	1065	0.98	MSAD_282545.t1	534	534	1049	0.95	MsG0880045773.01.T01	916	452	769	0.84
									MSAD_282571.t1	514	534	1001	0.93
MtSDG75	Medtr8g078490.1	PF00856	1254	augustus_masked-Contig123-processed-gene-3.6-mRNA-1	1250	1254	2581	0.98	MSAD_282550.t1	1260	1260	2367	0.91	MsG0880045774.01.T01	200	200	400	0.96
									MSAD_282566.t1	1214	1219	2296	0.91
									MSAD_317482.t1	1564	205	397	0.88
MtSDG76	Medtr8g105200.1	PF00856	483	augustus_masked-Contig411-processed-gene-10.14-mRNA-1	469	471	942	0.99	MSAD_234071.t1	480	484	941	0.97	MsG0480023933.01.T01	481	483	953	0.97
									MSAD_234129.t1	477	483	944	0.97
MtSDG77	Medtr0071s0100.1	PF00856	386	maker-Contig41-snap-gene-9.12-mRNA-1	466	386	800	0.99	MSAD_253721.t1	497	336	673	0.96	MsG0280008944.01.T01	141	175	274	0.79
									MSAD_253729.t1	930	385	793	0.98	MsG0280008952.01.T01	137	386	174	0.99
MtSDG78	Medtr0376s0030.1	PF00856	579	augustus_masked-Contig8-processed-gene-9.4-mRNA-1	490	490	1020	0.99	MSAD_214182.t1	440	483	777	0.81	MsG0380013486.01.T01	518	344	583	0.84
									MSAD_214208.t1	524	581	887	0.78
									MSAD_231817.t1	70	70	143	0.94
MtPRMT1	Medtr2g054880.2	PF05185	375	maker-Contig137-snap-gene-12.30-mRNA-1	361	369	705	0.93	MSAD_240385.t1	424	371	716	0.92	MsG0080048944.01.T01	374	374	737	0.94
									MSAD_309658.t1	393	371	714	0.92	MsG0280009111.01.T01	391	391	757	0.93
														MsG0280009142.01.T01	234	228	474	0.99
MtPRMT2	Medtr3g108640.1	PF05185	648	maker-Contig20-augustus-gene-51.44-mRNA-1	648	648	1347	0.99	MSAD_255015.t1	617	647	1264	0.95	MsG0380017526.01.T01	523	392	677	0.86
									MSAD_272805.t1	657	657	1328	0.97
MtPRMT3	Medtr4g119900.1	PF05185	535	maker-Contig15-augustus-gene-62.57-mRNA-1	535	535	1108	0.99	MSAD_241295.t1	535	535	1090	0.98
									MSAD_269710.t1	535	535	1093	0.98
MtJMJ1	Medtr1g008060.3	PF02373	1702	maker-Contig16-snap-gene-76.39-mRNA-1	1532	1701	2711	0.85	MSAD_224447.t1	620	346	560	0.88	MsG0480020699.01.T01	1375	757	1342	0.89
									MSAD_229111.t1	1796	1801	2966	0.87
MtJMJ2	Medtr1g038400.1	PF02373	572	augustus_masked-Contig16-processed-gene-132.2-mRNA-1	608	538	1103	0.98	MSAD_322930.t1	527	567	1005	0.86	MsG0180001549.01.T01	576	567	1097	0.94
MtJMJ3	Medtr1g038370.1	PF02373	561	augustus_masked-Contig16-processed-gene-132.3-mRNA-1	546	580	1047	0.89	MSAD_249438.t1	263	303	460	0.75	MsG0180001550.01.T01	227	295	366	0.76
									MSAD_322928.t1	633	606	1061	0.85
MtJMJ4	Medtr1g069565.2	PF02373	948						MSAD_242310.t1	905	956	1574	0.85	MsG0180003786.01.T01	875	974	1471	0.8
MtJMJ5	Medtr1g071300.2	PF02373	544	maker-Contig26-augustus-gene-90.36-mRNA-1	540	530	1073	0.97
MtJMJ6	Medtr1g078070.1	PF02373	1232	augustus_masked-Contig26-processed-gene-122.18-mRNA-1	1232	1232	2557	0.99	MSAD_258170.t1	1231	1231	2513	0.98	MsG0180004383.01.T01	508	478	767	0.84
									MSAD_300252.t1	1231	1231	2509	0.98
MtJMJ7	Medtr1g083120.1	PF02373	948	maker-Contig26-augustus-gene-141.47-mRNA-1	943	943	1913	0.98	MSAD_241039.t1	934	937	1880	0.97	MsG0080049014.01.T01	888	526	1014	0.94
									MSAD_305048.t1	930	932	1883	0.98
MtJMJ8	Medtr1g090763.1	PF02373	132	augustus_masked-Contig37-processed-gene-207.13-mRNA-1	131	122	185	0.77
MtJMJ9	Medtr1g094740.1	PF02373	1482	maker-Contig37-augustus-gene-222.50-mRNA-1	1480	1482	3032	0.98	MSAD_236438.t1	1478	1482	2921	0.95	MsG0180005185.01.T01	1468	1482	2925	0.95
									MSAD_315807.t1	1478	1482	2931	0.95
MtJMJ10	Medtr1g114070.1	PF02373	988	augustus_masked-Contig37-processed-gene-307.10-mRNA-1	885	875	1761	0.98	MSAD_252983.t1	915	959	1405	0.77	MsG0180006085.01.T01	707	391	658	0.82
									MSAD_262064.t1	914	959	1411	0.78	MsG0580030178.01.T01	903	951	1196	0.7
									MSAD_277002.t1	932	932	1732	0.94
MtJMJ11	Medtr1g114130.1	PF02373	1083	augustus_masked-Contig37-processed-gene-307.12-mRNA-1	182	157	321	0.97	MSAD_277006.t1	1016	1048	1820	0.9
MtJMJ12	Medtr1g114150.1	PF02373	1060						MSAD_214354.t1	1047	1076	1843	0.87
									MSAD_277008.t1	1047	1076	1840	0.87
MtJMJ13	Medtr2g011630.3	PF02373	970	snap_masked-Contig424-processed-gene-9.28-mRNA-1	672	676	1318	0.94	MSAD_220891.t1	916	964	1649	0.89	MsG0280006601.01.T01	934	964	1853	0.94
									MSAD_220986.t1	910	964	1585	0.87
MtJMJ14	Medtr2g024140.1	PF02373	690						MSAD_303944.t1	453	488	772	0.82
MtJMJ15	Medtr2g024240.1	PF02373	395
MtJMJ16	Medtr2g024270.1	PF02373	827	augustus_masked-Contig247-processed-gene-90.19-mRNA-1	510	510	1035	0.98	MSAD_303952.t1	803	836	1399	0.86	MsG0280007399.01.T01	491	516	723	0.7
									MSAD_303953.t1	794	838	1357	0.85	MsG0280007403.01.T01	183	228	269	0.65
									MSAD_332059.t1	795	836	1360	0.85
									MSAD_332061.t1	727	836	1191	0.77
									MSAD_332062.t1	738	771	1261	0.85
									MSAD_332069.t1	559	555	837	0.73
MtJMJ17	Medtr2g047130.2	PF02373	1004	maker-Contig133-snap-gene-19.39-mRNA-1	994	1004	2023	0.97	MSAD_251539.t1	1003	1003	2004	0.97	MsG0280008650.01.T01	923	758	1407	0.93
									MSAD_329269.t1	1003	1003	2004	0.96
MtJMJ18	Medtr3g075210.1	PF02373	1573	maker-Contig21-augustus-gene-63.36-mRNA-1	1596	1596	3247	0.98	MSAD_263288.t1	1547	1573	3107	0.95
				snap_masked-Contig201-processed-gene-22.17-mRNA-1	126	139	155	0.61	MSAD_272197.t1	1493	1573	2915	0.92
MtJMJ19	Medtr3g077420.1	PF02373	496	maker-Contig21-augustus-gene-58.48-mRNA-1	482	496	987	0.97	MSAD_249884.t1	490	480	855	0.87	MsG0380015784.01.T03	329	360	553	0.78
									MSAD_260514.t1	493	480	926	0.93
MtJMJ20	Medtr3g099370.1	PF02373	978	maker-Contig20-snap-gene-96.45-mRNA-1	1010	1011	1975	0.96	MSAD_219739.t1	987	995	1830	0.92	MsG0380017013.01.T01	1339	1063	1921	0.89
									MSAD_264206.t1	885	881	1685	0.93
MtJMJ21	Medtr4g066020.1	PF02373	414											MsG0480021102.01.T01	369	420	630	0.78
MtJMJ22	Medtr4g091520.1	PF02373	1283	maker-Contig411-augustus-gene-147.44-mRNA-1	1276	1300	2532	0.96	MSAD_243773.t1	1190	1220	2137	0.9	MsG0480022526.01.T02	915	791	1419	0.9
									MSAD_243784.t1	338	361	613	0.85
									MSAD_316852.t1	1253	1294	2322	0.92
MtJMJ23	Medtr4g132540.2	PF02373	871	maker-Contig15-snap-gene-7.46-mRNA-1	869	871	1794	0.99	MSAD_262457.t1	846	871	1593	0.93	MsG0880047672.01.T01	913	871	1743	0.96
									MSAD_317484.t1	870	870	1748	0.96
MtJMJ24	Medtr5g010300.1	PF02373	1833	maker-Contig125-augustus-gene-28.34-mRNA-1	1808	1860	3514	0.93	MSAD_308917.t1	1826	1855	3580	0.95	MsG0580024393.01.T01	1132	814	1147	0.75
MtJMJ25	Medtr5g029370.1	PF02373	846	snap_masked-Contig125-processed-gene-123.16-mRNA-1	846	846	1751	0.99	MSAD_273534.t1	879	848	1718	0.97	MsG0580025450.01.T01	861	848	1657	0.95
									MSAD_327001.t1	929	848	1722	0.97
MtJMJ26	Medtr5g047620.1	PF02373	831	augustus_masked-Contig125-processed-gene-206.12-mRNA-1	683	586	985	0.89	MSAD_242489.t1	832	813	1369	0.87	MsG0580026610.01.T01	834	847	1443	0.88
				snap_masked-Contig228-processed-gene-17.14-mRNA-1	77	53	112	0.92	MSAD_320629.t1	834	859	1390	0.85
MtJMJ27	Medtr5g065200.1	PF02373	838	maker-Contig195-snap-gene-105.37-mRNA-1	599	605	1189	0.94	MSAD_221758.t1	825	842	1492	0.9	MsG0580026723.01.T01	783	851	1066	0.67
									MSAD_274492.t1	835	843	1520	0.91	MsG0580027902.01.T01	867	877	1490	0.88
									MSAD_321050.t1	825	867	1043	0.65
MtJMJ28	Medtr7g407000.1	PF02373	155
MtJMJ29	Medtr7g097070.1	PF02373	841	maker-Contig51-augustus-gene-44.37-mRNA-1	841	841	1719	0.99	MSAD_256800.t1	920	834	1610	0.93	MsG0780040753.01.T02	505	338	500	0.76
MtJMJ30	Medtr7g106990.1	PF02373	443	maker-Contig51-augustus-gene-90.59-mRNA-1	521	442	895	0.98	MSAD_285079.t1	534	442	830	0.95	MsG0780041222.01.T01	946	396	784	0.96
MtJMJ31	Medtr7g117445.2	PF02373	966											MsG0780041764.01.T01	579	325	340	0.6
MtJMJ32	Medtr8g089260.1	PF02373	1046	augustus_masked-Contig411-processed-gene-82.13-mRNA-1	1035	1032	1961	0.95	MSAD_214504.t1	1039	1045	1979	0.95
									MSAD_331587.t1	971	1045	1732	0.85
MtJMJ33	Medtr8g465720.1	PF02373	166	augustus_masked-Contig123-processed-gene-93.7-mRNA-1	353	150	281	0.93
				snap_masked-Contig247-processed-gene-90.54-mRNA-1	181	183	296	0.83
MtJMJ34	Medtr0020s0100.1	PF02373	722						MSAD_301376.t1	829	771	1208	0.81	MsG0680033616.01.T01	948	749	1170	0.8
									MSAD_309825.t1	782	740	1101	0.78
MtHDMA1	Medtr1g023510.1	PF04433	1936	maker-Contig16-snap-gene-10.30-mRNA-1	1936	1936	3964	0.99	MSAD_245447.t1	1841	1935	3602	0.93	MsG0180000100.01.T04	1153	1114	1562	0.76
									MSAD_304560.t1	1227	1290	2113	0.86
MtHDMA2	Medtr1g050535.2	PF04433	887	maker-Contig35-snap-gene-20.54-mRNA-1	814	704	1459	0.99	MSAD_314695.t1	893	874	1770	0.98	MsG0180002445.01.T01	542	368	656	0.9
MtHDMA3	Medtr3g055090.1	PF04433	749	maker-Contig8-augustus-gene-68.33-mRNA-1	725	749	1483	0.96	MSAD_258953.t1	748	734	1396	0.92	MsG0380014291.01.T01	748	734	1406	0.92
									MSAD_327769.t1	748	734	1402	0.92
MtHDMA4	Medtr3g088480.1	PF04433	783	maker-Contig21-snap-gene-5.60-mRNA-1	783	783	1625	0.99	MSAD_214804.t1	782	782	1615	0.99	MsG0380016374.01.T01	203	216	233	0.69
									MSAD_316323.t1	792	792	1607	0.98
MtHDMA5	Medtr3g099000.1	PF04433	541	maker-Contig20-augustus-gene-98.50-mRNA-1	541	541	1098	0.98	MSAD_264162.t1	893	517	1036	0.97	MsG0380016970.01.T02	540	540	1060	0.96
									MSAD_264177.t1	540	540	1072	0.96
MtHDMA6	Medtr3g113170.1	PF04433	1994	maker-Contig20-augustus-gene-25.45-mRNA-1	1975	1940	3708	0.94	MSAD_235170.t1	1907	1949	3599	0.93	MsG0380017833.01.T01	2261	1949	3627	0.94
									MSAD_275227.t1	1930	1930	3727	0.96
MtHDMA7	Medtr3g116120.1	PF04433	484	maker-Contig20-augustus-gene-12.42-mRNA-1	475	474	971	0.99	MSAD_256019.t1	483	483	974	0.98	MsG0380017977.01.T01	432	429	856	0.97
									MSAD_256117.t1	483	483	976	0.98
MtHDMA8	Medtr4g069830.1	PF04433	1042	maker-Contig77-augustus-gene-60.38-mRNA-1	1042	1042	2128	0.99	MSAD_319751.t1	1035	1041	1923	0.96
									MSAD_319755.t1	1041	1041	2113	0.98
MtHDMA9	Medtr5g085170.1	PF04433	434	augustus_masked-Contig195-processed-gene-16.11-mRNA-1	432	434	851	0.96	MSAD_246490.t1	583	443	789	0.89	MsG0580029382.01.T01	440	440	790	0.9
MtHDMA10	Medtr6g053260.1	PF04433	709	augustus_masked-Contig100-processed-gene-154.7-mRNA-1	144	134	273	0.99
MtHDMA11	Medtr6g084700.1	PF04433	813	augustus_masked-Contig97-processed-gene-84.10-mRNA-1	812	814	1645	0.99	MSAD_248035.t1	808	812	1608	0.96
									MSAD_330598.t1	806	812	1598	0.96
MtHDMA12	Medtr8g464450.2	PF04433	754	maker-Contig123-augustus-gene-102.25-mRNA-1	807	754	1562	0.99	MSAD_263005.t1	750	753	1518	0.98	MsG0080049155.01.T01	1351	753	1180	0.79
									MSAD_263014.t1	750	753	1518	0.98	MsG0080049156.01.T01	164	157	231	0.75
									MSAD_269872.t1	678	717	1082	0.78	MsG0780038871.01.T01	1000	702	1111	0.79
														MsG0880044548.01.T01	1131	709	1424	0.97
MtHAG1	Medtr1g018030.2	PF00583	193											MsG0180000325.01.T01	195	194	376	0.95
MtHAG2	Medtr1g049370.1	PF00583	234	snap_masked-Contig35-processed-gene-23.22-mRNA-1	62	62	135	1	MSAD_314744.t1	233	233	472	0.97	MsG0180002514.01.T01	175	175	360	0.98
MtHAG3	Medtr1g095000.1	PF00583	281	maker-Contig37-augustus-gene-224.26-mRNA-1	281	281	568	1	MSAD_236538.t1	301	280	565	0.99
									MSAD_315782.t1	301	280	570	0.98
MtHAG4	Medtr1g103110.1	PF00583	191	snap_masked-Contig37-processed-gene-262.32-mRNA-1	199	191	384	0.99
MtHAG5	Medtr1g103150.1	PF00583	191	augustus_masked-Contig37-processed-gene-262.16-mRNA-1	191	191	386	0.99						MsG0180005574.01.T01	189	185	370	0.97
				augustus_masked-Contig37-processed-gene-263.19-mRNA-1	116	78	112	0.67
MtHAG6	Medtr1g107255.1	PF00583	564	maker-Contig37-augustus-gene-280.37-mRNA-1	1067	548	1118	0.98	MSAD_277745.t1	563	563	1154	0.99	MsG0180004250.01.T01	563	563	1154	0.99
														MsG0180005800.01.T01	110	157	197	0.69
MtHAG7	Medtr2g041620.1	PF00583	300	maker-Contig247-augustus-gene-1.44-mRNA-1	300	300	613	0.98	MSAD_299782.t1	307	301	588	0.95	MsG0280008400.01.T01	305	301	587	0.94
									MSAD_326230.t1	308	301	588	0.94
MtHAG8	Medtr3g030055.1	PF00583	156	snap_masked-Contig62-processed-gene-10.21-mRNA-1	223	205	240	0.62	MSAD_226602.t1	153	153	270	0.88	MsG0380013429.01.T01	172	155	199	0.68
									MSAD_226633.t1	153	153	265	0.87
									MSAD_229663.t1	242	164	205	0.68
									MSAD_229671.t1	170	170	256	0.78
									MSAD_277544.t1	149	164	227	0.74
MtHAG9	Medtr3g034200.1	PF00583	184	maker-Contig417-augustus-gene-5.36-mRNA-1	184	184	384	1	MSAD_235868.t1	183	183	384	1	MsG0180001488.01.T01	278	167	350	0.99
									MSAD_279714.t1	290	133	54	0.35	MsG0180001490.01.T01	104	102	213	0.99
									MSAD_282007.t1	183	183	382	0.99	MsG0380012898.01.T01	183	183	384	1
									MSAD_282009.t1	104	102	211	0.98
									MSAD_294974.t1	157	151	46	0.32
MtHAG10	Medtr3g050860.1	PF00583	363	augustus_masked-Contig8-processed-gene-51.1-mRNA-1	494	235	344	0.84	MSAD_219305.t1	154	155	259	0.82	MsG0380013883.01.T01	636	347	375	0.64
									MSAD_286895.t1	615	347	410	0.66	MsG0380013894.01.T01	688	347	359	0.59
									MSAD_326316.t1	154	155	259	0.82	MsG0380013896.01.T01	415	220	272	0.65
MtHAG11	Medtr3g463610.1	PF00583	220						MSAD_311856.t1	331	219	386	0.87	MsG0380014761.01.T01	191	219	300	0.73
									MSAD_329781.t1	411	219	377	0.86	MsG0380014769.01.T01	299	153	275	0.88
MtHAG12	Medtr3g465010.1	PF00583	389	augustus_masked-Contig8-processed-gene-113.12-mRNA-1	334	389	655	0.85	MSAD_222888.t1	388	388	794	0.98	MsG0380014855.01.T01	329	388	609	0.8
									MSAD_275033.t1	388	388	793	0.98
MtHAG13	Medtr3g083200.1	PF00583	204	maker-Contig21-augustus-gene-30.41-mRNA-1	204	204	410	0.99	MSAD_281850.t1	204	202	401	0.97
									MSAD_287803.t1	214	214	392	0.91
MtHAG14	Medtr3g093540.1	PF00583	257	maker-Contig20-augustus-gene-124.54-mRNA-1	256	257	515	0.98						MsG0380016698.01.T01	644	153	234	0.79
MtHAG15	Medtr3g103110.2	PF00583	801	augustus_masked-Contig20-processed-gene-77.6-mRNA-1	801	800	1622	0.99	MSAD_222189.t1	652	808	926	0.62	MsG0380017216.01.T01	796	800	1464	0.94
									MSAD_230090.t1	1163	785	889	0.62
									MSAD_230091.t1	797	797	1464	0.92
MtHAG16	Medtr3g103120.1	PF00583	844	augustus_masked-Contig20-processed-gene-76.14-mRNA-1	844	844	1717	0.99						MsG0380017217.01.T01	849	838	1580	0.95
MtHAG17	Medtr3g103160.1	PF00583	445						MSAD_307791.t1	94	78	118	0.63	MsG0380017219.01.T01	173	164	236	0.72
MtHAG18	Medtr4g007130.1	PF00583	410	maker-Contig699-snap-gene-1.50-mRNA-1	410	410	849	0.99	MSAD_294494.t1	332	297	595	0.95	MsG0480018195.01.T01	408	409	824	0.97
									MSAD_300925.t1	408	409	816	0.96
MtHAG19	Medtr4g046047.1	PF00583	155	maker-Contig53-snap-gene-65.31-mRNA-1	155	155	316	0.98	MSAD_222022.t1	154	154	311	0.97	MsG0480020136.01.T01	184	184	293	0.81
									MSAD_330839.t1	154	154	311	0.97
MtHAG20	Medtr4g095700.1	PF00583	412	maker-Contig15-augustus-gene-161.38-mRNA-1	412	412	884	0.99	MSAD_258570.t1	411	408	816	0.97	MsG0880045983.01.T01	381	381	748	0.96
									MSAD_317083.t1	410	411	812	0.96
MtHAG21	Medtr4g099530.1	PF00583	516	snap_masked-Contig15-processed-gene-147.21-mRNA-1	555	516	1028	0.96	MSAD_249727.t1	554	523	888	0.83	MsG0880046117.01.T01	747	522	879	0.82
									MSAD_306760.t1	554	523	888	0.83
MtHAG22	Medtr4g122030.1	PF00583	351	augustus_masked-Contig15-processed-gene-56.19-mRNA-1	381	381	690	0.91	MSAD_269608.t1	407	410	607	0.77	MsG0880047155.01.T01	400	381	542	0.74
									MSAD_289606.t1	407	410	607	0.77
MtHAG23	Medtr4g129490.1	PF00583	266	augustus_masked-Contig306-processed-gene-43.15-mRNA-1	205	84	38	0.24	MSAD_241499.t1	284	84	39	0.24	MsG0480019592.01.T01	280	84	39	0.24
				maker-Contig15-snap-gene-21.35-mRNA-1	292	317	456	0.75	MSAD_303077.t1	280	84	39	0.24	MsG0880047540.01.T01	265	265	520	0.94
				maker-Contig15-snap-gene-21.35-mRNA-2	241	266	481	0.89	MSAD_315481.t1	265	265	521	0.94
									MSAD_317696.t1	265	265	518	0.94
MtHAG24	Medtr5g006450.1	PF00583	191	augustus_masked-Contig125-processed-gene-10.6-mRNA-1	191	191	378	0.97	MSAD_216461.t1	190	190	369	0.96	MsG0280009366.01.T01	154	155	292	0.94
									MSAD_216464.t1	206	167	279	0.86	MsG0280009368.01.T01	136	156	229	0.76
									MSAD_278884.t1	190	190	359	0.94	MsG0580024152.01.T01	266	177	345	0.95
									MSAD_287623.t1	190	190	359	0.94
									MSAD_305936.t1	209	190	335	0.89
MtHAG25	Medtr5g006460.1	PF00583	194	augustus_masked-Contig125-processed-gene-10.7-mRNA-1	192	194	359	0.91	MSAD_216462.t1	197	93	152	0.84	MsG0280009367.01.T01	214	118	205	0.88
									MSAD_287627.t1	190	194	317	0.84	MsG0580024153.01.T01	177	179	264	0.78
MtHAG26	Medtr5g006470.1	PF00583	189	augustus_masked-Contig125-processed-gene-10.8-mRNA-1	189	189	380	0.99	MSAD_278887.t1	370	169	351	0.93	MsG0580024154.01.T01	188	188	359	0.93
									MSAD_287628.t1	189	189	354	0.92
MtHAG27	Medtr5g006510.1	PF00583	192	augustus_masked-Contig125-processed-gene-10.12-mRNA-1	192	192	388	0.98	MSAD_278893.t1	415	184	330	0.87	MsG0580024156.01.T01	207	193	346	0.88
									MSAD_287630.t1	207	193	345	0.88
MtHAG28	Medtr5g006520.1	PF00583	1909	augustus_masked-Contig125-processed-gene-10.13-mRNA-1	191	191	397	0.98	MSAD_287631.t1	190	190	369	0.92	MsG0580024157.01.T01	1725	1719	3039	0.92
MtHAG29	Medtr5g007400.1	PF00583	258	maker-Contig125-augustus-gene-14.39-mRNA-1	258	258	528	1	MSAD_278959.t1	1207	221	449	0.99
MtHAG30	Medtr5g015300.1	PF00583	610	maker-Contig125-augustus-gene-53.46-mRNA-1	608	607	1044	0.86	MSAD_238780.t1	598	610	1186	0.96	MsG0580024725.01.T01	622	623	1204	0.95
MtHAG31	Medtr5g015810.1	PF00583	404	maker-Contig125-augustus-gene-55.32-mRNA-1	404	404	821	0.99	MSAD_278009.t1	320	320	621	0.94	MsG0580024751.01.T01	331	331	627	0.93
									MSAD_298629.t1	403	403	801	0.96
MtHAG32	Medtr5g024390.1	PF00583	429	snap_masked-Contig195-processed-gene-78.19-mRNA-1	191	122	154	0.57	MSAD_226544.t1	110	110	219	0.94	MsG0580025217.01.T01	428	428	830	0.93
									MSAD_226548.t1	428	428	831	0.94	MsG0580025220.01.T01	428	428	832	0.94
									MSAD_282492.t1	534	412	801	0.93
									MSAD_288983.t1	72	66	128	0.88
									MSAD_295612.t1	190	122	150	0.56
MtHAG33	Medtr5g024500.1	PF00583	429	augustus_masked-Contig125-processed-gene-98.24-mRNA-1	429	429	835	0.94
				augustus_masked-Contig125-processed-gene-99.7-mRNA-1	429	429	863	0.98
				augustus_masked-Contig125-processed-gene-99.8-mRNA-1	429	429	865	0.98
MtHAG34	Medtr5g035040.1	PF00583	377	maker-Contig125-snap-gene-152.55-mRNA-1	450	400	672	0.86	MSAD_241117.t1	172	194	259	0.7
									MSAD_253355.t1	189	110	163	0.74
MtHAG35	Medtr5g035060.1	PF00583	300						MSAD_241115.t1	303	304	529	0.93	MsG0580025830.01.T01	199	199	405	0.96
MtHAG36	Medtr5g098790.1	PF00583	165	maker-Contig201-augustus-gene-46.37-mRNA-1	165	165	339	0.99	MSAD_252954.t1	164	164	338	0.99
									MSAD_271079.t1	164	164	338	0.99
MtHAG37	Medtr6g072100.1	PF00583	264	maker-Contig97-augustus-gene-34.41-mRNA-1	264	257	531	0.99	MSAD_213099.t1	264	263	480	0.89
									MSAD_275712.t1	388	264	485	0.89
									MSAD_303720.t1	347	264	383	0.75
MtHAG38	Medtr7g024760.1	PF00583	177	augustus_masked-Contig78-processed-gene-49.7-mRNA-1	177	177	363	0.98	MSAD_210414.t1	176	176	353	0.97	MsG0780036978.01.T01	247	162	323	0.95
									MSAD_230594.t1	539	175	342	0.94
MtHAG39	Medtr7g024765.1	PF00583	178	snap_masked-Contig78-processed-gene-49.20-mRNA-1	159	150	304	0.97	MSAD_210413.t1	176	175	337	0.93
MtHAG40	Medtr7g024780.1	PF00583	177	maker-Contig78-snap-gene-49.36-mRNA-1	155	154	312	0.97	MSAD_210412.t1	176	176	349	0.94	MsG0780036979.01.T01	176	166	349	0.94
MtHAG41	Medtr7g073990.1	PF00583	246	maker-Contig37-snap-gene-126.44-mRNA-1	246	246	501	0.99	MSAD_215285.t1	211	246	357	0.84	MsG0780039449.01.T01	242	245	484	0.97
									MSAD_289137.t1	210	245	362	0.84
MtHAG42	Medtr7g084140.1	PF00583	199	maker-Contig37-snap-gene-175.44-mRNA-1	189	199	381	0.95	MSAD_239626.t1	198	198	404	0.98	MsG0780040070.01.T01	198	198	406	0.99
									MSAD_290613.t1	198	198	409	0.99
MtHAG43	Medtr7g096040.1	PF00583	543	maker-Contig51-augustus-gene-39.48-mRNA-1	535	563	949	0.91	MSAD_256880.t1	536	576	832	0.82
MtHAG44	Medtr7g104610.1	PF00583	154	augustus_masked-Contig51-processed-gene-79.10-mRNA-1	154	154	306	0.99	MSAD_318334.t1	153	153	303	0.98	MsG0780041127.01.T01	153	153	303	0.98
MtHAG45	Medtr7g109640.1	PF00583	797	augustus_masked-Contig20-processed-gene-76.12-mRNA-1	550	610	649	0.59	MSAD_222190.t1	529	640	553	0.51
				augustus_masked-Contig51-processed-gene-103.18-mRNA-1	807	809	1603	0.97
MtHAG46	Medtr7g114410.1	PF00583	178	augustus_masked-Contig51-processed-gene-126.11-mRNA-1	178	178	362	0.98	MSAD_223669.t1	155	154	314	0.97
MtHAG47	Medtr7g117040.1	PF00583	175	augustus_masked-Contig109-processed-gene-37.10-mRNA-1	189	189	336	0.87	MSAD_266137.t1	178	178	341	0.93	MsG0280009994.01.T01	216	157	295	0.89
				maker-Contig51-augustus-gene-137.50-mRNA-1	175	175	367	1	MSAD_319620.t1	174	174	365	0.99	MsG0780041734.01.T01	142	142	295	0.99
MtHAG48	Medtr8g062330.1	PF00583	448	augustus_masked-Contig123-processed-gene-73.7-mRNA-1	448	448	925	0.98	MSAD_255798.t1	448	448	865	0.94	MsG0880044910.01.T01	447	447	866	0.93
									MSAD_319351.t1	650	118	45	0.22
									MSAD_321213.t1	449	449	868	0.93
									MSAD_323588.t1	650	118	45	0.22
MtHAG49	Medtr0439s0020.1	PF00583	223
MtHAG50	Medtr2102s0010.1	PF00583	185
MtHAM1	Medtr3g007710.1	PF01853	441	maker-Contig199-augustus-gene-42.49-mRNA-1	441	441	911	1	MSAD_224206.t1	440	440	910	1	MsG0380011643.01.T01	548	215	333	0.79
									MSAD_313303.t1	440	440	910	1
MtHAM2	Medtr5g080780.1	PF01853	467	maker-Contig195-snap-gene-37.49-mRNA-1	461	465	927	0.98	MSAD_213367.t1	460	465	889	0.94	MsG0580029044.01.T01	460	465	898	0.95
									MSAD_301562.t1	460	465	893	0.94
MtHAC1	Medtr1g047930.1	PF08214	375
MtHAC2	Medtr3g101100.1	PF08214	1396	maker-Contig20-augustus-gene-87.52-mRNA-1	1361	1396	2742	0.95	MSAD_230240.t1	1373	1379	2665	0.94	MsG0380017107.01.T01	815	246	490	0.94
									MSAD_306113.t1	1383	1376	2761	0.96
MtHAC3	Medtr3g107960.2	PF08214	1207	maker-Contig20-augustus-gene-54.42-mRNA-1	1196	1207	2475	0.98	MSAD_216778.t1	1206	1206	2390	0.96	MsG0380017506.01.T01	1620	1152	2030	0.87
									MSAD_255060.t1	1206	1206	2432	0.96
MtHAC4	Medtr4g005050.2	PF08214	1710	maker-Contig175-augustus-gene-0.21-mRNA-1	1710	1710	3583	0.99	MSAD_264988.t1	1709	1709	3540	0.99	MsG0480018086.01.T02	725	604	811	0.7
MtHAC5	Medtr5g017020.1	PF08214	561						MSAD_301254.t1	293	152	258	0.8	MsG0880044475.01.T01	109	98	132	0.69
									MSAD_331381.t1	357	346	606	0.86
MtHAC6	Medtr5g085310.1	PF08214	1026	augustus_masked-Contig195-processed-gene-15.5-mRNA-1	1026	1026	2095	0.98	MSAD_246481.t1	1014	1028	1854	0.89	MsG0580029387.01.T01	993	1005	1851	0.9
									MSAD_254140.t1	1372	1021	1833	0.89	MsG0880044513.01.T01	239	228	389	0.83
									MSAD_254156.t1	1227	637	1186	0.89
									MSAD_325323.t1	611	438	558	0.67
									MSAD_325331.t1	359	459	513	0.6
MtHAC7	Medtr6g017000.1	PF08214	948	augustus_masked-Contig100-processed-gene-40.10-mRNA-1	706	875	1068	0.66	MSAD_232496.t1	59	59	125	0.97	MsG0680030523.01.T01	641	384	636	0.8
				snap_masked-Contig100-processed-gene-39.15-mRNA-1	951	899	1716	0.95	MSAD_254147.t1	252	303	336	0.6	MsG0680030534.01.T01	934	958	1603	0.83
									MSAD_262885.t1	309	118	204	0.85	MsG0680031191.01.T01	884	958	1513	0.79
									MSAD_275332.t1	966	966	1714	0.88	MsG0680034566.01.T01	962	834	1354	0.82
									MSAD_275352.t1	989	957	1510	0.8
									MSAD_276398.t1	765	519	675	0.7
									MSAD_323984.t1	164	118	207	0.86
MtHAC8	Medtr6g017010.1	PF08214	770	augustus_masked-Contig100-processed-gene-40.9-mRNA-1	441	531	464	0.53	MSAD_275333.t1	796	777	1412	0.89	MsG0680030533.01.T01	760	778	1381	0.87
				snap_masked-Contig100-processed-gene-39.17-mRNA-1	787	787	1534	0.95	MSAD_275350.t1	413	386	432	0.61
MtHAC9	Medtr6g017120.1	PF08214	154											MsG0680031190.01.T01	253	165	238	0.75
MtHAC10	Medtr6g017135.1	PF08214	144											MsG0180002333.01.T01	138	110	162	0.73
MtHAC11	Medtr6g017140.1	PF08214	454						MSAD_250107.t1	320	216	328	0.77	MsG0680031168.01.T01	458	394	445	0.63
MtHAF1	Medtr5g026660.1	PF09247	1903	maker-Contig125-augustus-gene-110.44-mRNA-1	1843	1925	3706	0.94	MSAD_273333.t1	1913	1915	3858	0.98	MsG0580025340.01.T01	419	303	362	0.66
									MSAD_313657.t1	1942	1943	3848	0.97
MtHDA1	Medtr1g016440.1	PF00850	351	maker-Contig16-snap-gene-40.53-mRNA-1	244	227	472	1	MSAD_257702.t1	391	350	697	0.97	MsG0180000408.01.T01	382	382	681	0.89
									MSAD_270858.t1	350	350	698	0.97
MtHDA2	Medtr2g087270.1	PF00850	387	maker-Contig524-augustus-gene-13.28-mRNA-1	387	387	790	0.98	MSAD_210523.t1	386	386	763	0.95	MsG0680033865.01.T01	374	386	734	0.92
									MSAD_251471.t1	386	386	763	0.95
MtHDA3	Medtr3g077120.1	PF00850	193	snap_masked-Contig21-processed-gene-59.32-mRNA-1	202	190	390	0.99	MSAD_249874.t1	194	189	373	0.96	MsG0380015769.01.T01	207	189	373	0.96
									MSAD_260525.t1	193	189	373	0.96
MtHDA4	Medtr3g077160.1	PF00850	477	maker-Contig21-augustus-gene-59.40-mRNA-1	477	477	989	0.99						MsG0080047901.01.T02	373	370	747	0.97
														MsG0380015770.01.T01	391	384	800	0.99
														MsG0380015771.01.T01	191	188	380	0.97
MtHDA5	Medtr3g118535.1	PF00850	499	maker-Contig20-augustus-gene-0.29-mRNA-1	333	322	654	0.99	MSAD_211326.t1	498	498	1015	0.99	MsG0380018077.01.T01	544	560	1009	0.97
				maker-Contig20-snap-gene-0.35-mRNA-1	246	180	380	0.99	MSAD_211545.t1	615	498	1019	0.99
MtHDA6	Medtr4g055080.1	PF00850	431	maker-Contig77-augustus-gene-2.26-mRNA-1	431	431	894	0.99	MSAD_215011.t1	269	233	390	0.82	MsG0080048249.01.T01	932	352	399	0.63
									MSAD_282105.t1	194	101	181	0.87
									MSAD_283704.t1	277	260	480	0.92
									MSAD_283709.t1	396	430	801	0.92
MtHDA7	Medtr4g109500.1	PF00850	656	augustus_masked-Contig15-processed-gene-104.6-mRNA-1	679	679	1340	0.96	MSAD_250710.t1	691	691	1305	0.91	MsG0880046531.01.T01	742	431	875	0.97
									MSAD_311713.t1	655	655	1314	0.96
MtHDA8	Medtr4g111985.1	PF00850	641	maker-Contig15-snap-gene-94.31-mRNA-1	567	549	1102	0.97	MSAD_250551.t1	578	573	1035	0.94	MsG0880046676.01.T01	443	125	263	0.99
									MSAD_319398.t1	552	532	1070	0.96
MtHDA9	Medtr5g004640.2	PF00850	496	maker-Contig125-augustus-gene-0.21-mRNA-1	501	473	984	1	MSAD_258359.t1	499	472	977	0.99	MsG0580024036.01.T01	499	472	976	0.99
MtHDA10	Medtr8g093800.1	PF00850	421	maker-Contig411-snap-gene-61.51-mRNA-1	253	245	503	0.99	MSAD_275671.t1	483	406	820	0.98	MsG0480023469.01.T01	434	432	754	0.88
									MSAD_332775.t1	426	413	810	0.96
MtSRT1	Medtr3g460800.1	PF02146	472	snap_masked-Contig8-processed-gene-88.23-mRNA-1	472	472	976	1	MSAD_213841.t1	470	469	966	0.99	MsG0380014545.01.T01	844	476	753	0.82
									MSAD_292245.t1	440	469	889	0.93
MtSRT2	Medtr3g096710.1	PF02146	384	maker-Contig20-snap-gene-109.64-mRNA-1	431	436	739	0.84	MSAD_268145.t1	423	416	693	0.84	MsG0380016861.01.T01	366	354	302	0.54
									MSAD_302457.t1	427	381	677	0.88
